# Supplementary material for: Four-Dimensional Printed Construct from Temperature-Responsive Self-Folding Feedstock for Pharmaceutical Applications with Machine Learning Modeling
Source: Pharmaceutics. 2023 Apr 18;15(4):1266. doi: 10.3390/pharmaceutics15041266 (PMC10146263; doi:10.3390/pharmaceutics15041266)
Supplement: Supplementary file 1 [file pharmaceutics-15-01266-s001.zip]

Archive with 2 entries (2 files):
- pharmaceutics-2336630-supplementary.pdf
- Supplementary Video.mp4
